# Supplementary material for: Unraveling microbial processes involved in carbon and nitrogen cycling and greenhouse gas emissions in rewetted peatlands by molecular biology
Source: Biogeochemistry. 2024 Mar 16;167(4):609–29. doi: 10.1007/s10533-024-01122-6 (PMC11068585; doi:10.1007/s10533-024-01122-6)
Supplement: Supplementary file 1 — Supplementary material 1 (XLSX 85.1 kb) [file 10533_2024_1122_MOESM1_ESM.xlsx]

## Sheet: TableS1
Table S1. Summary of physico-chemical and biological characteristics of pristine (green), drained (yellow), and restored (blue) peatlands. TEA: terminal electron acceptor; SOC: soil organic carbon; DOC: dissolved organic carbon.
Characteristics	Pristine	References	Drained	References	Restored (Degraded fens/rich fens/paludiculture)	References	Restored (Peatland forests)	References
Physical characteristics	Up to 99% SOM of the DW	Eggelsmann et al. 1993; Zak et al. 2010	Change of the soil porous structure and formation	Pärn et al. 2018; Holden et al. 2012	Similar to drained peatlands in early phases after restoration	Liu et al. 2019
	Low bulk density	Eggelsmann et al. 1993; Zak et al. 2010	High dry bulk densities	Pärn et al. 2018; Holden et al. 2012
	High total porosity	Paavilainen & Päivänen 1995	Low water permeability and hydrophobicity	Pärn et al. 2018; Holden et al. 2012
Chemistry	Broadly variable acid-base, TEA and nutrient contents	Rydin and Jeglum 2013	Acidification of low-carbonate soils	Lamers et al. 1998	High nutrient and TEA levels	Zak et al. 2018	InitiaI increase in DOC and nutrients. Within few years post-restoration Ptot, Ntot in pore water lower levels than in drained sites but higher than in pristine bogs and fens still after 6-17 years	Menberu et al. 2016, 2017; Gaffney et al. 2018; Tolvanen et al. 2020
	Bogs are rainwater fed, Spaghnum dominated, more acid with lower nutrient and TEA contents	Rydin and Jeglum 2013; Verhoeven and Liefveld 1997	Immobilisation of P and N, bound to refractory SOC	Zak and Gelbrecht 2007; Zak et al. 2008	Highly active detritus mud layers that function as biogeochemical hotspots for nutrient and CH4 release	Zak et al. 2018	pH returned to similar as in undrained peatlands within few years post restoration	Tarvainen et al. 2013
	Fens are groundwater fed, less acid, wiht higher TEA and nutrient contents	Rydin and Jeglum 2013	Significant increase of TEA like ferric iron and sulphate due to oxidation of iron sulphides at least in fens	Zak and Gelbrecht 2007; Zak et al. 2008			Concentrations of Ca, K, Mg, Mn, and P in peat comparable pristine boreal bogs and fens only 10 years after restoration	Haapalehto et al. 2011
	Chemistry and vegetation are generally spatially and temporally more variable in fens	Walton et al. 2020; Janssen et al. 2016
Carbon	High accumulation over long time	Freeman et al. 2001; Zak et al. 2019	O2 induced SOC mineralization
	Poor decomposition, H1-3 von post	Freeman et al. 2001; Zak et al. 2019	Loss of SOC, and inhibiting polyphenolics, change in SOC quality (C/N, organic/mineral C, H/C) which all have implications for microbial decomposition	Freeman et al. 2001; Liu et al. 2019; Zak et al. 2019; Leifeld et al. 2020	SOM decomposition controlled by availability of TEA, enhanced nutrient availability, circumneutral pH, and lack of polyphenolic substances	Zak et al. 2019
	Waterlogged, lack of O2	Freeman et al. 2001; Zak et al. 2019			Degraded peat without any fresh plant-derived materia decomposes poorly	Hahn-Schöfl et al. 2011
	Polyphenolic compounds microbial C mineralization	Freeman et al. 2001; Zak et al. 2019			Anaerobic CO2 and CH4 production only occurs when enough labile organic matter is available	Hahn-Schöfl et al. 2011
					The formation of detritus mud is a signicant carbon sink in inundated peatlands	Cabezas et al. 2014
Biodiversity	Important archives for palaeoecological landscape reconstruction	Lamentowicz et al. 2015	Ecological functioning of both fens and bogs impaired	Holden et al. 2004; Kreyling et al. 2021
	Vegetation more diverse in fens than in bogs	Janssen et al. 2016
Biogeochemistry	Small sources of CO2 and CH4 to the atmosphere	IPCC, 2014	Large sources of CO2 and N2O (depending on land use)	Tiemeyer et al. 2020	Strong emitters for CH4, nutrients and dissolved organic matter - possibly for decades	Zak and McInnes 2022
					Decline of high CH4 emissions from open water bodies in case of reed development	Antonijević et al. 2023

## Sheet: TableS2
Table S2. Studies investigating the response of microbial communities to peatland rewetting, updated from Kitson and Bell (2020). For peatland status, N: near-natural, D: drained, R: rewetted. For methods used, qPCR: quantitative PCR; T-RFLP: Terminal restriction fragment length polymorphism; PCR-DGGE: Polymerase chain reaction denaturing gradient gel electrophoresis; mFA: membrane fatty acid.
GHG	Process		Marker gene	Methods used	Peatland type	Peatland status	References
CO2	Autotrophic respiration		-	-	-	-	-
	Heterotrophic respiration	Organic carbon oxidation	-	MicroResp	Bog	N, R*	Andersen et al. 2013
		General anaerobic respiration	-	Targeted incubations	Bog, Spruce swamp forest	D, R	Urbanová & Bartá, 2020
		Denitrification	nosZ	-	-	-	-
		Manganese oxide reduction	mtrB/pioB	16S rRNA amplicon-seq, metagenomics	Marsh	R	He et al. 2015
		Ferric iron reduction	mtrB/pioB	16S rRNA amplicon-seq, metagenomics	Marsh	R	He et al. 2015
		Sulfate reduction	dsrAB, 16S rRNA	qPCR, amplicon-seq	Fen	R	Gutekunst et al. 2022
	Fermentation		-	-	-	-	-
CH4	Methanogenesis		mcrA, 16S rRNA	qPCR, amplicon-seq qPCR, amplicon-seq qPCR, amplicon-seq qPCR, amplicon-seq qPCR, T-RFLP qPCR, amplicon-seq T-RFLP, clone library seq qPCR, PCR-DGGE T-RFLP, clone library seq	Fen Bog, swamp Fen Bog Fen Fen Bog Bog, fen Fen	R D, R D, R N, D, R N, R R N, D, R N, D, R N, R	Gutekunst et al. 2022; Urbanova et al. 2020 Weil et al. 2020; Reumer et al. 2018; Putkinen et al. 2018; Wen et al. 2018; Basiliko et al. 2013; Urbanova et al. 2013; Juottonen et al. 2012
	Methanotrophy		pmoA, mmoX, mcrA	qPCR, T-RFLP, cloning qPCR, microarray qPCR, amplicon-seq T-RFLP, clone library seq	Bog Fen Fen Fen	N, D, R N, R R N, R	Reumer et al. 2018; Putkinen et al. 2018; Wen et al. 2018; Juottonen et al. 2012
N2O	Denitrification		narG, nosZ, 16S rRNA nirK, nirS, nosZI, nosZII nirK, nirS, nosZI, nosZII	qPCR, T-RFLP qPCR, isotope analyses qPCR, isotope analyses	Fen Fen Peatland forest	N, D, R N, D, R D, R	Palmer et al. 2016; Masta et al. 2022; Masta et al. 2023
	Ammonia oxidation		amoA, 16S rRNA amoA, 16S rRNA	qPCR, isotope analyses qPCR, isotope analyses	Fen Peatland forest	N, D, R D, R	Masta et al. 2022; Masta et al. 2023
	DNRA		nrfA	qPCR, isotope analyses	Fen	N, D, R	Masta et al. 2022
	Nitrogen fixation		nifH	qPCR	Bog	N, D, R	Reumer et al. 2018
General biodiversity				Stable isotope and mFA analysis	Fen	N, D, R	Groß-Schmölders et al. 2022
				16S/18S rRNA amplicon-seq	Fen	D, R	Wang et al. 2021
				mFA analysis	Fen	N, D, R	Groß-Schmölders et al. 2021
				Microscopy	Fen	R	Mieczan and Tarkowska-Kukuryk 2017
				Microscopy	Bog	D, R	Swindles et al. 2016
				16S rRNA amplicon-seq, metagenomics	Marsh	R	He et al. 2015
R*: restored via Sphagnum transfer
